# Supplementary material for: Analyzing Quantitative Trait Loci for Fiber Quality and Yield-Related Traits From a Recombinant Inbred Line Population With Gossypium hirsutum Race palmeri as One Parent
Source: Front Plant Sci. 2022 Jan 3;12:817748. doi: 10.3389/fpls.2021.817748 (PMC8763314; doi:10.3389/fpls.2021.817748)
Supplement: Supplementary file 10 [file Table_10.XLSX]

## Sheet: 工作表1
	Table S10 Results of associated analysis by common SNP markers
	cluster	Chromosome	SNP marker	Position_TM-1 V2.1	Position_TM-1 V1.1	Trait	p-value
	cluster_A03.1#	A03	Marker21356	7024478	5606850	FL	0.008958
						FU	0.03427
	cluster_A03.2#	A03	Marker22524	77622991	72439525	FS	0.03644
	cluster_A07.1#	A07	Marker36317	3704447	3161191	FL	1.271e-05
						FS	0.01215
						FE	0.04001
						FU	0.0002915
						LP	0.007879
						BW	0.02899
						LI	0.002069
	cluster_A07.2#	A07	Marker38100	24867080	24720839	FU	2.957e-06
						LI	9.484e-06
						FL	8.902e-05
						FS	0.0001741
						BW	0.001639
						LP	0.002016
	cluster_A11.1#	A11	Marker63529	24173173	24527929	LI	0.0004274
						FL	0.000801
						FU	0.001179
						LP	0.002649
						FS	0.007266
						BW	0.02691
						FE	0.04023
	cluster_A12.1#	A12	Marker65671	3946301	4040031	FL	0.004896
						FM	0.03019
						LP	0.02527
						LI	0.01539
	cluster_A12.3#	A12	Marker66881	78562769	59055573	BW	0.01244
						SI	0.02236
						FS	0.0411
						FU	0.04391
	cluster_A13.3#	A13	Marker70341	96581551	66524136	FU	1.651e-07
						LI	1.986e-06
						LP	1.116e-05
						FE	1.789e-05
						FL	2.379e-05
						BW	0.0008415
						FS	0.001944
	cluster_D01.1#	D01	Marker70787	32171713	2953124	LI	0.002517
						LP	0.007266
						FL	0.01732
	cluster_D02.1#	D02	Marker76180	22248079	22742540	LI	0.0002083
						BW	0.008752
						LP	0.003994
						FU	0.000593
						FL	0.03801
	cluster_D03.1#	D03	Marker77794	1233448	1266990	LP	9.297e-08
						LI	2.077e-07
						FU	0.0003692
						FE	0.001879
						FL	0.007504
						BW	0.02566
	cluster_D03.2#	D03	Marker78080	34508261	26885797	LP	5.858e-08
						LI	9.683e-06
						FE	0.001371
						FU	0.002824
						SI	0.006303
						FM	0.006784
						FL	0.007424
	cluster_D07.1#	D07	Marker85243	14178908	16108217	FL	6.901e-05
						FS	0.000685
						FU	0.001821
						LI	0.006455
						LP	0.007157
						BW	0.02688
						FE	0.04758
	cluster_D08.1#	D08	Marker86773	5746827	5959014	FU	0.001003
						LI	0.001003
						LP	0.001003
						SI	0.001003
						FS	0.001003
						FM	0.001003
						FL	0.001003
						FE	0.001003
	cluster_D09.1#	D09	Marker91604	40544478	38896076	FL	4.339e-05
						FS	0.0003349
						FU	0.00185
						LI	0.003928
						FE	0.02047
						LP	0.04193
	cluster_D10.1#	D10	Marker92144	2209864	1989790	FE	0.0004116
	cluster_D10.2#	D10	Marker92697	14316119	14253349	FL	1.007e-18
						FU	3.065e-17
						LI	7.058e-12
						FS	5.16e-10
						LP	3.795e-08
						FM	0.0001275
						FE	0.0002138
						BW	0.0003868
	cluster_D11.1#	D11	Marker95696	23867554	24056047	FL	2.025e-23
						FU	1.287e-10
						LI	1.655e-10
						FS	2.146e-09
						LP	3.594e-08
						FE	6.794e-06
						BW	0.0002072
	cluster_D12.1#	D12	Marker97233	2885941	2750779	LI	0.001253
						LP	0.002075
						FL	0.035
						FE	0.04866
	cluster_D12.2#	D12	Marker99134	43858417	41647777	LI	2.074e-07
						LP	2.096e-06
						FE	6.075e-06
						FU	8.067e-06
						FL	0.0003662
						BW	0.007109
	cluster_D12.3#	D12	Marker99681	51729581	49942257	FL	0.004824
						FS	0.01602
	cluster_D13.2#	D13	Marker101522	40825048	36043909	FL	7.306e-06
						FS	0.01264
						FE	0.003448
						FU	3.82e-06
						LP	3.367e-05
						BW	0.004188
						LI	2.02e-06
	cluster_D13.3#	D13	Marker102020	49638733	45180929	LI	4.786e-09
						LP	2.587e-08
						FU	6.483e-06
						BW	7.528e-05
						FL	0.0001529
						FE	0.009413
						FM	0.01752
